# Supplementary material for: Non-invasive diagnosis of invasive fungal disease with cell-free DNA PCR
Source: J Clin Microbiol. 2025 Oct 30;64(2):e01236-24. doi: 10.1128/jcm.01236-24 (PMC12892948; doi:10.1128/jcm.01236-24)
Supplement: Supplemental tables — Tables S1 and S2. [file jcm.01236-24-s0001.xlsx]

## Sheet: Sheet1
Supplementary Table 1. Pooled sensitivity and specificity of Aspergillus cell-free DNA PCR reported in published studies.
Sensitivity % (95% CI, n/N)	Specificity % (95% CI, n/N)
Overall
73.5 (69.9-76.9, 474/645)	87.6 (86.4-88.8, 2708/3091)
Mold Prophylaxis
78.0 (62.4-89.4, 32/41)	54.2 (44.8-63.3, 65/120)
No Mold Prophylaxis
78.0% (64.0-88.5, 39/50)	73.1 (61.8-82.5, 57/78)
Suspected IMD
68.7 (62.9-74.1, 193/281)	87.5 (84.1-90.4, 400/457)
Screening for IMD
80.2 (74.4-85.2,182/227)	70.1 (67.1-73.0, 676/964)
Serum
73.9 (69.9 to 77.6, 385/521)	87.0 (85.7-88.2, 2416/2778)
Plasma
71.8 (63.0-79.5, 89/124)	93.3 (89.9-95.8, 292/313)
LDT
76.0 (71.8-79.8, 348/458)	85.1 (83.6-86.6, 1915/2249)
Commercial
67.4 (60.2-74.0, 126/187)	94.2 (92.4-95.7, 793/842)
Supplementary Table 2. Pooled sensitivity and specificity of Mucorales cell-free DNA PCR reported in published studies.
Sensitivity % (95% CI, n/N)	Specificity % (95% CI, n/N)
Overall
83.0 (77.0-88.0, 161/194)	95.7 (94.4-96.8, 1185/1238)
Suspected IMD
81.6 (75.1-87.0, 146/179)	95.6 (94.3-96.7, 1107/1158)
Screening for IMD
100 (78.2-100, 15/15)	97.5 (91.3-99.7, 78/80)
Serum
85.3 (77.6-91.2, 99/116)	97.1 (95.9-98.1, 915/942)
Plasma
79.5 (68.8-87.8, 62/78)	91.2 (87.4-94.2, 270/296)
LDT
84.4 (77.5-89.8, 124/147)	90.5 (87.6-92.9, 465/514)
Commercial
78.7 (64.3-89.3, 37/47)	99.4 (98.6-99.9, 720/724)
